# Supplementary material for: Explicit Sense of Agency in an Automatic Control Situation: Effects of Goal-Directed Action and the Gradual Emergence of Outcome
Source: Front Psychol. 2020 Aug 31;11:2062. doi: 10.3389/fpsyg.2020.02062 (PMC7488175; doi:10.3389/fpsyg.2020.02062)
Supplement: Supplementary file 1 [file Data_Sheet_1.xlsx]

## Sheet: basic information
ID	Sex	Age		Outliers
1	Male	21		2
2	Female	21		2
3	Female	22		6
4	Female	20		2
5	Female	20		22
6	Female	21		9
7	Female	21		7
8	Female	22		10
9	Male	20		1
10	Male	21		0
11	Female	20		2
12	Male	23		4
13	Male	23		2
14	Male	20		6
15	Male	20		6
16	Female	21		10
17	Female	21		1
18	Female	22		0
19	Female	21		7
20	Male	21		3
21	Male	20		8
22	Female	21		4
23	Male	22		5
24	Male	22		3
25	Male	22		6
26	Female	20		2
27	Female	20		3

## Sheet: Mean SOA
Figure 2a								Figure 2b
Decrement of Sense of agency:								Ratings of Sense of agency
Ratings in the manual control trials minus those in the automatic control trials								Control type	Automatic				Manual
Goal	Absent		Present					Goal	Absent		Present		Absent		Present
Type of stop	Gradual	Sudden	Gradual	Sudden				Type of stop	Gradual	Sudden	Gradual	Sudden	Gradual	Sudden	Gradual	Sudden
ID								ID
1	25.2857	69.454	-9.55397	33.2409				1	39	19.6889	49.9111	52.1163	64.2857	89.1429	40.3571	85.3571
2	41.2222	60.5556	-3.43651	37.2176				2	28.7778	35.4444	60.2222	54.1395	70	96	56.7857	91.3571
3	32.2016	75.1591	1.95455	49.7474				3	50.1556	24.8409	50.5455	45.6098	82.3571	100	52.5	95.3571
4	36.6905	76.2254	0.532468	32.3831				4	20.6667	18.4889	70.1818	50.0455	57.3571	94.7143	70.7143	82.4286
5	8.86258	36.2619	-24.6667	15.1286				5	48.0465	48.1667	46.6667	32.3	56.9091	84.4286	22	47.4286
6	2.55556	84.3778	-20.75	27.115				6	37.4444	15.6222	51.3333	52.1707	40	100	30.5833	79.2857
7	2.30897	25.1222	-11.6429	5.90909				7	51.9767	6.37778	55	44.0909	54.2857	31.5	43.3571	50
8	53.1984	69.9188	-4.63636	30.5786				8	36.4444	28.2955	40.0909	59.35	89.6429	98.2143	35.4545	89.9286
9	39.5063	64.8149	-2.84921	34.8127				9	37.4222	34.1136	66.7778	61.0444	76.9286	98.9286	63.9286	95.8571
10	24.2302	57.3921	-1.27778	2.95238				10	22.5556	10.8222	73.7778	76.3333	46.7857	68.2143	72.5	79.2857
11	7.17532	33.3175	17.1032	33.8961				11	50.6818	38.1111	61.1111	51.8182	57.8571	71.4286	78.2143	85.7143
12	34.5974	55.4545	29	46.0292				12	27.5455	44.5455	61	48.6136	62.1429	100	90	94.6429
13	27.1746	68.9492	-0.217532	31.7922				13	47.1111	24.6222	55.9318	54.6364	74.2857	93.5714	55.7143	86.4286
14	8.53968	10.7714	17.4419	25.1045				14	52.8889	37.8	57.5581	50.6098	61.4286	48.5714	75	75.7143
15	53.8778	97.5111	32.2662	54.3415				15	34.6222	2.48889	65.5909	39.6585	88.5	100	97.8571	94
16	59.5231	88.2508	-1.28571	23.5549				16	21.4	10.1778	55.9286	70.2308	80.9231	98.4286	54.6429	93.7857
17	43.5937	85.4381	0.974603	47.6331				17	39.9778	13.1333	63.3111	43.7955	83.5714	98.5714	64.2857	91.4286
18	49.9524	89.1556	30.8016	22.5873				18	24.3333	10.8444	54.5556	74.5556	74.2857	100	85.3571	97.1429
19	19.9967	75.419	8.03322	15.1905				19	17.8605	3.86667	29.6591	48.381	37.8571	79.2857	37.6923	63.5714
20	17.4365	71.4921	2.92857	61.5238				20	51.7778	26.2222	53	36.6905	69.2143	97.7143	55.9286	98.2143
21	17.8439	57.6494	-10.3002	32.2286				21	31.4419	21.6364	24.1463	15.2	49.2857	79.2857	13.8462	47.4286
22	43.3479	57.1254	23.2302	49.1611				22	35.1136	36.0889	43.5556	44.7674	78.4615	93.2143	66.7857	93.9286
23	33.7675	39.8052	22.1746	43.5				23	53.1556	45.9091	52.1111	45.0714	86.9231	85.7143	74.2857	88.5714
24	50.3701	81.2444	12.1136	67.2338				24	26.7727	18.7556	42.3864	32.4091	77.1429	100	54.5	99.6429
25	46.4444	62.3365	31.1262	53.4564				25	48.5556	33.3778	55.3023	35.8293	95	95.7143	86.4286	89.2857
26	20.9698	71.0683	15.2532	46.487				26	42.2444	19.2889	43.3182	39.7273	63.2143	90.3571	58.5714	86.2143
27	31.6381	54.9619	1.83333	30.6721				27	6.93333	11.4667	35.6667	36.1136	38.5714	66.4286	37.5	66.7857

## Sheet: Stop location
Figure3
Number of trials in the automatic control trials									Ratings of sense of agency
Type of stop	Gradual			Sudden					Type of stop	Gradual			Sudden
Stop position	Failing to reach	Overlapping	Passing	Failing to reach	Overlapping	Passing			Stop position	Failing to reach	Overlapping	Passing	Failing to reach	Overlapping	Passing
ID									ID
1	12	19	14	13	15	15			1	55.8333	64.5263	25	39.8462	86.2	28.6667
2	10	15	20	12	16	15			2	67.5	72.6667	47.25	31.9167	78.4375	46
3	14	17	13	12	13	16			3	33.8571	69.7059	43.4615	9.83333	71.6154	51.3125
4	8	21	15	12	20	12			4	63.75	77.5238	63.3333	6.33333	72	57.1667
5	10	14	15	10	16	14			5	55.3	66.6429	22.2667	22.6	50.625	18.2857
6	7	18	17	6	23	12			6	16.4286	77.7778	37.7059	1	73.9565	36
7	13	24	4	11	17	16			7	29.2308	70.2083	47.5	20	67.3529	35.9375
8	16	13	15	7	15	18			8	8.3125	63.1538	54	27	83.6667	51.6667
9	13	18	14	12	15	18			9	65.7692	78.9444	52.0714	68.3333	69.7333	48.9444
10	6	29	10	14	13	18			10	65	75.8621	73	71.0714	78.0769	79.1667
11	13	14	18	15	16	13			11	50.7692	79.2857	54.4444	45.3333	71.875	34.6154
12	8	16	20	11	20	13			12	28.125	78.5	60.15	3.18182	75.05	46.3846
13	8	22	14	17	15	12			13	30.125	67.7273	52.1429	39.6471	82	41.6667
14	11	17	15	7	21	13			14	55.9091	80	33.3333	3.57143	71.9048	41.5385
15	12	19	13	8	20	13			15	25.75	82.1579	78.1538	1	60.4	31.5385
16	9	23	10	7	17	15			16	13.7778	71.087	59	42.5714	80.6471	71.3333
17	12	21	12	9	17	18			17	52.3333	76.1905	51.75	46	74.1176	14.0556
18	8	15	22	9	23	13			18	94.375	79.3333	23.1818	94.4444	88.4783	36.1538
19	8	19	17	10	18	14			19	17.875	34.8421	29.4118	38.2	58.3333	42.8571
20	14	14	17	12	15	15			20	72.6429	58.8571	32	1	86.7333	15.2
21	14	14	13	13	19	13			21	26.1429	31	14.6154	2.76923	32.5789	2.23077
22	6	25	14	5	22	16			22	60	48.6	27.5	1	75	16.875
23	19	15	11	11	18	13			23	33.4211	77.3333	50	41.2727	71.6667	11.4615
24	9	20	15	15	16	13			24	50.6667	60.45	13.3333	1	68.4375	24.3077
25	13	16	14	11	16	14			25	38.6923	73.125	50.3571	23.8182	61.9375	15.4286
26	7	22	15	12	24	8			26	20.1429	55	37	12.6667	62.5	12
27	9	25	11	10	16	18			27	18.8889	45.2	27.7273	32.4	55.9375	20.5556

## Sheet: Key-press
Table 1																								Table 2
Key-press timing (seconds)											Number of key-press after slowdown in the automatic control trials														Sense of agency in the goal-present condition
																	Goal-present & Sudden stop
Control type	Automatic				Manual												Mean key-press time (Response time) after the circle stop (seconds)							Type of stop	Gradual		Sudden
Goal	Absent		Present		Absent		Present				Goal	Absent		Present										Key-press timing	after	before	after	before
Type of stop	Gradual	Sudden	Gradual	Sudden	Gradual	Sudden	Gradual	Sudden			Type of stop	Gradual	Sudden	Gradual	Sudden									* ID9: No trial where the key was pressed after the circle stop -> omitted from the analysis
ID											ID													ID
1	0.780372	0.810741	1.72037	2.02403	0.743337	0.714447	1.66444	1.95667			1	4	0	28	12		-0.120833							1	59.9286	33.8667	40.25	56.2667
2	0.44074	0.61074	1.72667	2.04419	0.411111	0.51	1.60223	1.89889			2	0	0	23	12		-0.23055							2	71.087	48.0952	28.1667	61.7241
3	1.32037	1.03333	1.65151	1.80488	1.27556	1.17111	1.60222	2.01001			3	11	1	22	7		-0.114314							3	45.6364	56.5	1	54.7941
4	0.561481	0.458889	1.66668	2.16591	0.601112	0.447779	1.62889	2.16778			4	0	0	24	21		-0.169843							4	70.2083	70.1579	32.1905	66.3478
5	0.848057	1.28889	1.12393	1.78708	0.98332	1.55666	1.35128	1.44444			5	13	3	17	11		-0.0984909							5	58.6471	37.4091	23.2727	34.5
6	1.39111	0.77815	1.92064	2.1183	1.35999	0.654452	1.86539	2.14111			6	13	0	32	9		-0.166656							6	58.9375	27	14.1111	61.6774
7	1.56938	0.736665	1.68618	1.93939	1.56555	0.750001	1.71334	1.86111			7	13	0	31	8		-0.0958375							7	53.871	54.4444	18.75	49.4286
8	0.772963	1.04924	2.10342	2.02792	0.654444	0.936662	1.9639	2.06779			8	2	0	39	6		-0.15555							8	41.3846	30	15.6667	67.0588
9	0.69	1.00303	1.56407	1.20852	0.626664	0.674449	1.51888	1.26111			9	4	2	19	0	*								9
10	0.863332	1.04815	1.4926	2.15593	0.877777	1.02889	1.44778	2.15223			10	0	0	13	17		-0.204912							10	70.3846	75	72.3529	78.5185
11	1.37651	1.50037	1.47038	2.07576	1.47335	1.55445	1.56555	2.10444			11	15	0	14	14		-0.225							11	60	61.6129	52.8571	50.8621
12	1.1197	1.58182	1.58371	2.0947	1.22334	1.75333	1.52445	2.04446			12	5	2	19	15		-0.191093							12	54.2105	66.16	11.6667	67.7241
13	1.0626	1.18778	1.8	2.06894	1.05111	1.13556	1.75889	2.03666			13	4	0	27	13		-0.129485							13	54.1111	59.375	24.9231	66.6667
14	1.38741	1.35889	1.64109	2.13131	1.40112	1.31222	1.57223	2.12778			14	14	0	22	11		-0.122736							14	58.8636	54.5	21.3636	60.7143
15	0.874817	0.733333	1.62273	2.12683	0.803336	0.714286	1.57223	2.07889			15	1	0	25	13		-0.175646							15	55.8	78.4737	7	54.4231
16	0.673705	0.561111	1.8254	2.09445	0.734524	0.507777	1.79112	2.10444			16	1	0	32	8		-0.085425							16	55.75	56.5	27.25	80.0345
17	0.971483	1.14222	1.55963	1.91666	0.941115	1.05444	1.56556	1.89556			17	1	0	21	4		-0.091675							17	61.8095	62.7727	1	48.075
18	1.05815	0.980746	1.44519	2.00518	1.08667	1.05446	1.40222	2.01445			18	1	0	10	4		-0.087475							18	88.5	44.8571	87.5	71.5789
19	1.19884	0.464815	1.6625	2.03809	1.08	0.357777	1.53571	2.06665			19	18	0	23	10		-0.14331							19	26.7391	33.6842	33.2	53.2258
20	1.26703	1.34814	1.45741	2.08135	1.25335	1.37333	1.47778	2.08778			20	7	0	12	12		-0.141658							20	72.75	45.8182	1	52.6897
21	1.30465	1.05076	1.89147	1.97519	1.31222	1.51778	1.77738	1.97333			21	12	1	30	8		-0.0937625							21	28.8667	11.2727	2.5	17.9459
22	1.01402	1.35518	1.19111	2.12868	1.03215	1.44778	1.26556	2.12667			22	8	3	4	9		-0.0907111							22	41.25	43.7805	15.5556	53.9394
23	1.58889	2.0106	1.62667	2.00596	1.60118	1.98445	1.60889	1.97443			23	23	5	27	9		-0.0851889							23	43.8889	60.625	24.3333	49.1875
24	0.887875	1.31223	1.54772	2.1625	0.796669	1.48444	1.45221	2.13221			24	2	0	20	19		-0.227184							24	66.55	22.1304	1	54.4583
25	0.754814	0.744815	1.45814	2.08089	0.811111	0.823328	1.59667	2.08333			25	0	0	17	12		-0.102792							25	45.4118	61.0833	26	40.6296
26	1.0763	1.36555	1.62765	2.1375	1.13778	1.35889	1.59777	2.12334			26	2	0	18	14		-0.264279							26	37.2778	47.7083	17.7857	48.5862
27	0.454443	1.19926	1.75889	2.05796	0.729994	1.24665	1.74102	1.90889			27	0	0	29	8		-0.120825							27	35.8621	33.5714	21.75	37.4242
